# Supplementary material for: Functional brain connectivity in early adolescence after hypothermia-treated neonatal hypoxic-ischemic encephalopathy
Source: Pediatr Res. 2025 Mar 2;98(5):1827–34. doi: 10.1038/s41390-025-03951-z (PMC12602361; doi:10.1038/s41390-025-03951-z)
Supplement: Supplementary file 3 — Supplementary Tables 1 [file 41390_2025_3951_MOESM3_ESM.xlsx]

## Sheet: Sheet1
Supplemental Table 1. Functional connectivity differences between groups with and without
exposure for hypothermia-treated neonatal hypoxic-ischemic encephalopathy from data
analysis with whole brain dual regression without covariates in the model.
Network	Location	Hemisphere	Volumea (mm3)	P valueb	Peakc x	Peakc y	Peakc z
Superior SMN	Thalamus	Right	144	0.032	3.5	-0.5	7.5
Left lateral FPN	Postcentral	Left	1416	0.012	-36.5	-36.5	59.5
Left lateral FPN	Inferior Temporal	Left	1080	0.0098	-48.5	-48.5	-10.5
Left lateral FPN	Cingulate	Left	680	0.025	-8.5	33.5	7.5
CN	Cerebellum	Left	8656	0.0036	-30.5	-78.5	-48.5
CN	Frontal Pole	Right	4696	0.0072	21.5	53.5	25.5
CN	Frontal Pole	Left	3472	0.023	-26.5	45.5	41.5
CN	Lateral Occipital	Right	1704	0.028	33.5	-74.5	21.5
CN	Parietal Operculum	Right	1456	0.031	39.5	-26.5	21.5
CN	Superior Frontal	Right	1032	0.031	15.5	37.5	17.5
CN	Supplemental Motor Area	Left	1016	0.037	-16.5	11.5	51.5
CN	Superior Temporal	Right	864	0.032	47.5	-26.5	5.5
CN	Postcentral	Left	768	0.034	-52.5	-20.5	45.5
CN	Precentral	Right	536	0.011	1.5	-16.5	77.5
CN	Middle Frontal	Left	472	0.040	-30.5	-4.5	49.5
CN	Cerebellum	Right	456	0.022	5.5	-46.5	-48.5
CN	Lingual Gyrus	Right	360	0.033	9.5	-70.5	-8.5
CN	Frontal Pole	Left	352	0.038	-22.5	59.5	-4.5
CN	Cerebellum	Left	328	0.030	-8.5	-54.5	-44.5
CN	Precentral	Right	240	0.040	51.5	-0.5	49.5
CN	Middle Frontal	Right	168	0.042	41.5	3.5	45.5
CN	Pars triangularis	Left	160	0.040	-40.5	33.5	9.5
CN	Middle Frontal	Left	112	0.039	-48.5	23.5	39.5
Medial VN	Middle Frontal	Right	3712	<0.001	27.5	39.5	29.5
Medial VN	Insular	Right	400	0.0068	37.5	9.5	3.5
a Thresholded for minimal cluster size of 10 voxels
b TFCE-corrected
c MNI coordinates
Abbreviations: SMN, Sensory-Motor Network; FPN, Frontoparietal Network; CN, Cerebellar Network;
VN, Visual Network; TFCE, Threshold Free Cluster Enhancement; MNI, Montreal Neurological Institute and Hospital.
